# Supplementary material for: Autism risk gene Cul3 alters neuronal morphology via caspase-3 activity in mouse hippocampal neurons
Source: Front Cell Neurosci. 2024 May 9;18:1320784. doi: 10.3389/fncel.2024.1320784 (PMC11129687; doi:10.3389/fncel.2024.1320784)
Supplement: SUPPLEMENTARY TABLE S1 — Detailed statistical analysis for all comparisons. [file Table_1.xlsx]

## Sheet: Sheet1
Supplementary Table S1-Detailed statistical analysis for all comparisons (P value)
		WT-GFP vs. Het-GFP	WT-GFP vs. Hom-GFP	WT-Cre vs. Het-Cre	WT-Cre vs. Hom-Cre
Fig.1D-Western blot	Cul3	0.9844	0.9014	0.0009	<0.0001
	RhoA	>0.9999	0.988	0.9594	0.3857
Fig.2C Number of dendrites		0.8539	0.6023	0.0695	0.0029
Fig.2C Total dendritic length		0.9574	0.1083	0.3436	0.0003
Fig.2E Axon length		0.0562	0.2979	0.0444	0.0004
Fig.2E Spine density		0.8432	0.4413	0.0143	<0.0001
Fig.2E Spine volume		0.9114	0.946	0.992	0.0307
Fig.2E Spine subtype density	Thin	0.04	<0.0001
	Stubby	0.3846	<0.0001
	Mushroom	0.7642	0.4742
	Filopodia	0.8424	0.2777
Fig.5B-vGluT1 density		0.8314	0.9679	0.1753	0.838
Fig.5C-PSD95 density		0.998	0.9825	>0.9999	0.0551
Fig.5D-co-localized PSD95/vGluT1		0.872	0.4627	0.9717	0.5656
Fig.6B-vGAT density		0.934	0.836	<0.0001	<0.0001
Fig.6C-Gephyrin density		0.3751	0.9929	<0.0001	<0.0001
Fig.6D-co-localized gephyrin/vGAT		0.7299	0.7963	0.3102	<0.0001
	Vehicle group			Z-DEVD-FMK group
	WT vs Het	WT vs Hom		WT vs Het	WT vs Hom		WT-Vehicle vs. WT-Z-DEVD-FMK	Het-Vehicle vs. Het-Z-DEVD-FMK	Hom-Vehicle vs. Hom-Z-DEVD-FMK
Fig.3B-Cell number	0.4511	0.001		0.876	0.2628
Fig.3C-Transfection efficiency	0.3607	0.4043		0.9911	0.7594
Fig.3D-caspase-3 activity	0.2536	0.0003		0.5395	0.8909		0.9045	0.0003	<0.0001
Fig.3F-Cell number	0.5059	0.0072		0.9431	0.9
Fig.3G-Transfection efficiency	0.1347	0.2577		0.3067	0.7746
Fig.3H-cell viability	0.0027	<0.0001		0.0513	0.0063		0.733	0.1035	<0.0001
Fig.4C Number of dendrites	0.1234	0.0032		0.9182	0.4256		0.9993	0.3388	0.5252
Fig.4C Total dendritic length	0.4208	0.0034		0.998	0.5162		0.9397	0.138	0.0368
Fig.4C Axon length	0.038	<0.0001		0.1916	0.0043		0.6855	0.2344	0.0004
Fig.4E Spine density	0.0369	0.0007		0.6185	0.9982		0.996	0.1373	<0.0001
Fig.4E Spine volume	0.4673	0.0221		0.1883	0.6034		>0.9999	0.9883	0.5749
Fig.4E Spine subtype density-thin	0.0436	0.0008		0.9324	0.0963
Fig.4E Spine subtype density-stubby	0.9982	<0.0001		0.0586	0.4994
Fig.4E Spine subtype density-mushroom	0.7636	0.4881		0.8867	0.8187
Fig.4E Spine subtype density-filopodia	0.9829	0.9991		0.6838	0.9443
Fig.7B-vGAT density	<0.0001	<0.0001		0.001	0.0001		0.997	0.0124	0.0153
Fig.7C-Gephyrin density	<0.0001	<0.0001		0.0015	0.0004		>0.9999	>0.9999	0.4323
Fig.7D-co-localized gephyrin/vGAT	0.0651	<0.0001		0.7503	0.0013		0.9993	0.2276	0.0426
